# Supplementary material for: Miltefosine enhances infectivity of a miltefosine-resistant Leishmania infantum strain by attenuating its innate immune recognition
Source: PLoS Negl Trop Dis. 2021 Jul 22;15(7):e0009622. doi: 10.1371/journal.pntd.0009622 (PMC8330912; doi:10.1371/journal.pntd.0009622)
Supplement: S1 Data — (XLSX) [file pntd.0009622.s001.xlsx]

## Sheet: Fig 1
BALB/c
	LIVER												SPLEEN												BM
	MIL-S (RLU)			Mean	SD		MIL-R (RLU)			Mean	SD		MIL-S (RLU)			Mean	SD		MIL-R (RLU)			Mean	SD		MIL-S (RLU)			Mean	SD		MIL-R (RLU)			Mean	SD
1dpi	638200	787700	655700	693867	81731.8		882600	604200	483400	656733	204719		22630	28260	18820	23236.7	4749.15		18940	26590	19570	21700	4246.56		33920	39450	25247	32872.3	7159.23		30370	37280	29650	32433.3	4212.75
1wpi	833700	741300	485200	686733	180544		503300	274900	317600	365267	121432		15600	16210	15250	15686.7	485.83		22250	15370	16060	17893.3	3788.72		37860	37020	32350	35743.3	2968.57		29910	25121	24034	26355	3126.33
2wpi	1852000	1380000	1089000	1.44033e+06	385061		571600	282800	264500	372967	172265		21290	18190	29820	23100	6022.57		17180	15650	15410	16080	960.16		56100	61100	80010	65736.7	12611.4		30790	27113	27770	28557.7	1960.97
3wpi	2631000	2194000	1331000	2052000	661531		465300	276800	262200	334767	113281		19560	24040	23060	22220	2355.16		19350	16840	20170	18786.7	1735		66720	100010	100000	88910	19217.1		31830	22896	19456	24727.3	6387.04
6wpi	2358000	1215000	990700	1.52123e+06	733288		218100	184300	193200	198533	17519.8		34250	311500	50160	131970	155681		16480	16840	15980	16433.3	431.9		155360	201330	205160	187283	27712.7		26610	24564	24084	25086	1341.47
C57Bl/6
	LIVER												SPLEEN												BM
	MIL-S (RLU)			Mean	SD		MIL-R (RLU)			Mean	SD		MIL-S (RLU)			Mean	SD		MIL-R (RLU)			Mean	SD		MIL-S (RLU)			Mean	SD		MIL-R (RLU)			Mean	SD
1dpi	150333	105100	150500	135311	26163.6		64567	31080	32003	42550	19072.9		1789	1700.6	26545	10011.5	14318.5		1817	1200	2642	1886.33	723.5		6677	5938	7699	6771.33	884.28		11027	1794	8385	7068.67	4755.17
1wpi	164700	46610	65640	92316.7	63403.8		34780	18360	34270	29136.7	9336.35		2101	3657	1285	2347.67	1205.08		1468	1530	1969	1655.67	273.12		8230	3382	8110	6574	2765		1770.9	2420	2500.9	2230.6	400.16
2wpi	135200	126400	392400	218000	151099		4951	6975	17750	9892	6880.06		4560	1348	7144	4350.67	2903.66		1234	1769	1863	1622	339.29		13592	3013.4	39938	18847.8	19015.1		1838.9	1995.7	3398	2410.87	858.47
3wpi	616000	110800	827800	518200	368369		18880	20920	21870	20556.7	1527.75		3334	1612	3669	2871.67	1103.69		1156	1684	1565	1468.33	276.96		126950	50060	70070	82360	39891.1		2094.7	2622	2656	2457.57	314.71
6wpi	20430	27190	40480	29366.7	10200.7		8231	6767	9493	8163.67	1364.25		3215	3097	2070	2794	629.77		1231	1092	963.6	1095.53	133.74		2929	2778	5442	3716.33	1496.38		2128.3	2026.6	1736.2	1963.7	203.48

## Sheet: Fig 2A
Total number of infected cells in the liver
	MIL-S			Mean	SD		MIL-R			Mean	SD
Day 1	718897	533877	523388	592054	109975		1026855	969672	678235	891587	186967
Day 7	228414	112074	213696	184728	63349		200411	345438	114333	220061	116798
Day 21	180519	298023	146832	208458	79373.3		87445.8	100936	109546	99309.5	11139.8
Total number of infected cells in the spleen
	MIL-S			Mean	SD		MIL-R			Mean	SD
Day 1	104883	154113	123159	127385	24885.4		317481	64780.6	156130	179464	127956
Day 7	36571.7	66656.7	28654.3	43960.9	20049.8		31711.8	5569.53	29969.7	22417	14616.3
Day 21	26771	34873.5	26007.5	29217.3	4913.2		23674.4	12069	26334.8	20692.7	7585.89

## Sheet: Fig 2B
Liver parasite burden (Giemsa)
	MIL-S (average # amastigotes/cell)			Mean	SD		MIL-R (average # amastigotes/cell)			Mean	SD
Day 1	0.28	0.29	0.22	0.26	0.037		0.19	0.26	0.2	0.22	0.038
Day 7	0.26	0.19	0.15	0.2	0.053		0.054	0.11	0.055	0.074	0.034
Day 21	0.42	0.45	0.34	0.41	0.055		0.051	0.048	0.03	0.043	0.011
Spleen parasite burden (Giemsa)
	MIL-S (average # amastigotes/cell)			Mean	SD		MIL-R (average # amastigotes/cell)			Mean	SD
Day 1	0	0.002	0.01	0.004	0.0053		0.004	0	0	0.0013	0.0023
Day 7	0.002	0.008	0.002	0.004	0.0035		0	0	0	0	0
Day 21	0	0.002	0	0.00067	0.0012		0	0	0	0	0

## Sheet: Fig 3A
Total number of macrophages in the liver
	MIL-S			Mean	SD		MIL-R			Mean	SD
Day 1	1911210	834559	797762	1.18118e+06	632495		970857	937794	936665	948439	19423
Day 7	646776	280641	670922	532780	218692		809292	1181319	403586	798066	388988
Day 21	274698	1245411	753694	757934	485370		1175699	1147786	1180919	1.16813e+06	17814.7
Total number of monocytes in the liver
	MIL-S			Mean	SD		MIL-R			Mean	SD
Day 1	932659	479120	988203	799994	279269		2469598	1555192	766771	1.59719e+06	852190
Day 7	170922	64234.1	102839	112665	54018.5		103354	109344	90588.6	101096	9579.49
Day 21	76907.4	210195	66117.3	117740	80250		62516.1	142472	149298	118095	48253.8
Total number of neutrophils in the liver
	MIL-S			Mean	SD		MIL-R			Mean	SD
Day 1	269669	97159.5	192034	186288	86398.1		1020214	290592	307460	539422	416464
Day 7	109546	54099.7	64840.8	76162.1	29405.6		99649.9	159776	35517.1	98314.3	62140.2
Day 21	53764	74999.1	53881.3	60881.5	12226.4		77090.4	108975	120640	102235	22543.5
Total number of dendritic cells in the liver
	MIL-S			Mean	SD		MIL-R			Mean	SD
Day 1	147989	102168	119655	123271	23123.5		358611	192076	194241	248309	95530
Day 7	130134	62445.7	131425	108001	39457.7		131508	195480	113336	146775	43147.8
Day 21	78687.7	119406	65902.6	87998.9	27940.8		81692.8	133540	139591	118274	31824.8

## Sheet: Fig 3B
		MIL-S Day 1			Mean	SD		MIL-R Day 1			Mean	SD		MIL-S Day 7			Mean	SD		MIL-R Day 7			Mean	SD		MIL-S Day 21			Mean	SD		MIL-R Day 21			Mean	SD
% Monocytes		15.98	12.58	20.45	16.33	3.94		37.45	30.19	16.46	28.03	10.66		1.43	0.9	0.53	0.96	0.45		0.48	1.15	0.74	0.79	0.34		2.18	1.67	1.65	1.83	0.3		0	0.47	0.72	0.4	0.37
% Macrophages		67.81	75.85	62.54	68.73	6.7		33.37	42.11	55.58	43.68	11.19		80.45	80.58	85.22	82.08	2.72		72.22	82.21	69.53	74.66	6.68		80.43	81.33	76	79.26	2.85		73.65	78.4	70.26	74.1	4.09
% Neutrophils		2.64	2.64	3.91	3.06	0.73		10.51	4.6	4.78	6.631	3.36		0.71	1.09	1.068	0.96	0.21		4.05	3.77	4.09	3.97	0.17		2.17	2.23	5.91	3.44	2.14		7.03	6.1	5.13	6.09	0.95
% Dendritic Cells		3.89	4.4	2.6	3.63	0.93		9.52	6.37	8.95	8.28	1.68		8.59	8.52	8.03	8.38	0.31		9.02	7.75	14.12	10.3	3.37		2.18	5.02	10.51	5.9	4.24		4.12	7.98	5.14	5.75	2
% Unidentified Myeloid Cells		9.68	4.53	10.51	8.24	3.24		9.14	16.73	14.24	13.37	3.87		8.82	8.9	5.15	7.62	2.14		14.24	5.12	11.51	10.29	4.68		13.04	9.75	5.92	9.57	3.56		15.2	7.05	18.76	13.67	6

## Sheet: Fig 4
	Liver Day 7											Liver Day 21
	MIL-S (#parasites/cell)					MIL-R (#parasites/cell)						MIL-S (#parasites/cell)					MIL-R (#parasites/cell)
	Macrophages	Monocytes	Neutrophils	Dendritic Cells		Macrophages	Monocytes	Neutrophils	Dendritic Cells			Macrophages	Monocytes	Neutrophils	Dendritic Cells		Macrophages	Monocytes	Neutrophils	Dendritic Cells
	2	3	2	1		3	1	3	1			2	1	1	1		7	2	1	1
	1	1	2	1		1	1	1	1			4	1	1	1		1	8	1	1
	1	2	1	1		1	1	2	1			1	9	2	1		1	1	2	1
	2	2	1	1		3	1	1	1			5	1	1	2		5	4	1	2
	3	4	3	1		2	1	1	1			11	1	1	1		4	1	3	1
	1	1	3	1		1	1	1	2			5	1	1	1		2	3	1	1
	1	2	1	1		3	1	2	1			3	7	1	1		2	1	1	1
	1	2	1	1		1	3	3	1			1	1	1	1		3	1	2	2
	1	1	1	1		2	2	1	2			11	1	1	1		2	3	1	1
	2	1	2	1		3	5	2	2			4	3	1	1		4	3	1	1
	2	1	3	2		2	3	1	1			3	2	2	2		7	1	1	1
	2	1	3	1		2	1	2	1			8	3	2	1		4	1	1	2
	3	2	2	1		2	4	5	1			8	8	1	1		1	9	1	1
	3	1	1	1		1	1	1	1			3	1	1	1		4	2	1	1
	2	2	3	2		2	2	1	1			7	10	1	1		1	1	1	1
	1	2	1	1		1	1	2	2			9	1	3	1		1	1	2
	1	2	3	1		4	1	2	1			5	1	1	2		2	6	2
	1	2	3	2		7	1	1	1			10	1	1			2	5	1
	2	1	2	1		1	2	1	2			1	1	2			2	1	1
	3	2	1	1		2	1	3	1			6	1	1			1	1	1
	1	1	1	1		1	1	2	1			6	3	1			3	2
	1	2	1	1		2	1	2	1			1	6	1			3	3
	2	2	1	1		1	5	1	1			6	3				1	1
	1	1	1	1		1	1	2	2			9	1				5	4
	1	1	1	1		1	1	1	1			10	1				1	1
	3	3	1	1		1	3					3	1				1	7
	3	1	2	1		1	2					12	2				5	1
	2	1				1	1					5	3				5	3
	1	1				1	2					5	5				3	1
	1	3				1	1					3	10				7	2
	2	1				3	3					6	3				2	1
	1	1				1	1					7	1				2	1
	1	1				3	1					5	4				1	3
	1	2				2	1					6	1				4	4
	2	2				2						1	4				5	5
	3	4				1						4	1				12	1
	3	1				2						5	2				5	1
	3	1				1						8	8				4	5
	1	1				2						1	2				1	3
	1	2				2						11	2				3	2
	2	2				2						8	7				1	1
	1	3				1						4	3				3	3
	3	2				4						12	1				1	1
	2	3				2						4	1				2	1
	5	1				1						1	1				1	1
	1	2				2						9	3				3	3
	2	2				1						3	3				1	1
	2	5				3						3	3				9	1
	1	1				1						6	3				3	1
	7	2				1						5	1				1	1
Mean	1.9	1.8	1.74	1.11		1.84	1.71	1.76	1.24		Mean	5.52	2.88	1.27	1.18		3.08	2.4	1.3	1.2
SD	1.16	0.93	0.86	0.32		1.13	1.17	0.97	0.44		SD	3.18	2.58	0.55	0.39		2.34	1.98	0.57	0.41

## Sheet: Fig 5A
IFN-g							TNF-a							IL-10							IL-1b
Experiment 1	MIL-S (pg/mL)						Experiment 1	MIL-S (pg/mL)						Experiment 1	MIL-S						Experiment 1	MIL-S
Control	0.22	0.11					Control	0	0					Control	0	0					Control	1.13	2.29
1dpi	114.52	111	90.96	58.44			1dpi	117.81	27.33	25.08	40.61			1dpi	52.51	21.32	19.19	14.43			1dpi	17.11	5.05	3.62	5.17
1wpi	0.46	0.32	0.25	0.24			1wpi	10.18	9.1	10.53	8.08			1wpi	8.43	9.01	8.51	5.58			1wpi	0.55	0.67	0.96	0.6
3wpi	25.52	10.15	18.06	/			3wpi	56.1	77.4	54.32	/			3wpi	56.67	72.28	50.39	/			3wpi	6.07	7.01	7.65	/
	MIL-R (pg/mL)							MIL-R (pg/mL)							MIL-R							MIL-R
1dpi	123.56	174.58	161.42	146.29			1dpi	22.62	37.63	26.08	80.69			1dpi	13.87	17.82	18.1	26.67			1dpi	2.24	3.45	0.5	6.91
1wpi	0.81	0.38	0.44	0.42			1wpi	31.57	19	18.25	11.52			1wpi	33.42	16.52	23.34	11.64			1wpi	4.68	3.39	1.18	0.67
3wpi	1.7	3.04	3.95	/			3wpi	23.03	36.98	74.93	/			3wpi	25.73	15.34	42.22	/			3wpi	2.75	12.51	5.11	/
Experiment 2	MIL-S (pg/mL)						Experiment 2	MIL-S (pg/mL)						Experiment 2	MIL-S						Experiment 2	MIL-S
Control	2.09	2.31					Control	3.52	0					Control	6.6	0					Control	0	0.41
1dpi	2.35	0.57	115.86	1.91			1dpi	20.12	54.44	38.43	24.35			1dpi	17.82	46	34.83	28.8			1dpi	0.58	0	4.73	14.18
1wpi	0.37	0.01	0.3	0.24			1wpi	13.81	/	4.04	4.54			1wpi	6.28	0.25	8.01	8.21			1wpi	2.44	0	0.36	0.6
	MIL-R (pg/mL)							MIL-R (pg/mL)							MIL-R							MIL-R
1dpi	70.41	330.2	253.88	444.67			1dpi	16.51	93.86	65.45	71.42			1dpi	14.72	72.96	57.28	79.96			1dpi	0.66	4.13	2.48	1.65
1wpi	0.43	0.28	0.52	0.36			1wpi	12.31	7.13	8.22	7.32			1wpi	15.34	16.31	16.33	11.65			1wpi	0.71	0.63	0.38	1.06
	MIL-S							MIL-S							MIL-S							MIL-S
	mean	SD						mean	SD						mean	SD						mean	SD
Control	1.18	1.18					Control	1.17	2.03					Control	2.2	3.81					Control	1.28	0.95
1dpi	61.95	53.26					1dpi	43.52	32.05					1dpi	29.36	13.97					1dpi	6.31	6.32
1wpi	0.27	0.13					1wpi	8.61	3.45					1wpi	6.78	2.89					1wpi	0.77	0.73
3wpi	17.91	7.69					3wpi	62.61	12.84					3wpi	59.78	11.27					3wpi	6.91	0.79
	MIL-R							MIL-R							MIL-R							MIL-R
	mean	SD						mean	SD						mean	SD						mean	SD
1dpi	213.12	123.05					1dpi	51.78	29.6					1dpi	37.67	27.8					1dpi	2.75	2.62
1wpi	0.45	0.16					1wpi	14.42	8.32					1wpi	18.07	7.19					1wpi	1.59	1.57
3wpi	2.9	1.13					3wpi	44.98	26.86					3wpi	27.76	13.55					3wpi	6.79	5.09

## Sheet: Fig 5B
Spleen 1dpi
	MIL-S (# of cells)					mean	SD		MIL-R (# of cells)					mean	SD
NK	254894	494397	232302	637050	532187	430166	178329		676323	414838	630760	524916	470441	543456	108965
NKT	20141.5	69278.5	21835.1	112789	66964	58201.7	38569.3		68234.4	45658.2	76518.4	49438.1	32930.8	54556	17624.3
CD4	1512272	3523096	3231306			2755558	1.08656e+06		4440068	777367	2416054			2.5445e+06	1.83473e+06
CD8	987855	2146831	1886279			1.67366e+06	608040		3081435	413476	1574536			1.68982e+06	1.33771e+06
Liver 1dpi
	MIL-S (# of cells)					mean	SD		MIL-R (# of cells)					mean	SD
NK	657424	533894	418295	458728	469308	507530	93500		532638	535053	327066	183755	251832	366069	161331
NKT	81591.1	54010.8	93121.3	67546.3	73554.1	73964.7	14702.5		99273	75132.9	78897.6	35367	75949.4	72924	23208.3
CD4	218366	85473.7	111288			138376	70465.6		210850	174107	186729			190562	18668.7
CD8	90108.8	43738.5	58572.6			64139.9	23681.2		114556	83026.2	75657.6			91080	20662.1

## Sheet: Fig 5C
IFN-g+ cells in the liver
	MIL-S			mean	SD		MIL-R			mean	SD
% IFN-𝜸+ NK	9.92	16.77	16.83	14.51	3.97		20.54	23.01	18.9	20.82	2.07
% IFN-𝜸+ NKT	7.71	12.44	11.69	10.61	2.54		16.45	21.07	19.95	19.16	2.41
% IFN-𝜸+ CD4	1.04	1.3	1.62	1.32	0.29		2.25	1.2	1.83	1.76	0.53
% IFN-𝜸+ CD8	0.93	1.81	1.21	1.32	0.45		2.63	1.38	1.99	2	0.63
IFN-g+ cells in the spleen
	MIL-S			mean	SD		MIL-R			mean	SD
% IFN-𝜸+ NK	8.84	7.81	7.36	8	0.76		7.39	9.27	9.54	8.73	1.17
% IFN-𝜸+ NKT	5.5	5.02	8.13	6.22	1.67		3.94	4.2	5.96	4.7	1.1
% IFN-𝜸+ CD4	1.84	2.68	2.6	2.37	0.46		1.97	2.46	2.79	2.41	0.41
% IFN-𝜸+ CD8	2	2.06	2.57	2.21	0.31		2.38	2.1	2.2	2.23	0.14

## Sheet: Fig 6
Liver parasite burden
	isotype control (RLU)			Mean	SD		anti-IFN-γ treated (RLU)			Mean	SD
Day 1	952200	843900	735000	843700	108600		1435000	1074000	594800	1034600	421483
Day 4	399400	318900	212800	310367	93592.2		658400	396700	337000	464033	170953
Day 7	235100	187400	162600	195033	36847.8		341600	313800	292000	315800	24860.4
Day 11	120500	105100	106000	110533	8643.11		378300	191900	229400	266533	98592.1
Day 14	141400	102200	108600	117400	21029.5		272300	205400	355400	277700	75145.7
Day 21	91910	89410	112800	98040	12843.5		225800	171400	256800	218000	43231
Spleen parasite burden
	isotype control (RLU)			Mean	SD		anti-IFN-γ treated (RLU)			Mean	SD
Day 1	30400	30950	15130	25493.3	8979.12		56260	96190	46460	66303.3	26342.3
Day 4	16700	20860	20100	19220	2215.22		14920	16230	18600	16583.3	1865.27
Day 7	12560	10940	12090	11863.3	833.447		11570	15230	15270	14023.3	2124.74
Day 11	11340	8985	9419	9914.67	1253.3		13940	12070	10460	12156.7	1741.62
Day 14	11520	8735	9455	9903.33	1445.62		9359	12090	12870	11439.7	1843.63
Day 21	12520	8365	9924	10269.7	2098.96		12540	18470	10220	13743.3	4254.6
BM parasite burden
	isotype control (RLU)			Mean	SD		anti-IFN-γ treated (RLU)			Mean	SD
Day 1	29900	27280	29000	28726.7	1331.21		40640	52630	28980	40750	11825.4
Day 4	17657	14141	18042	16613.3	2149.74		15236	17353	14778	15789	1373.69
Day 7	16444	15264	19299	17002.3	2074.63		17450	23420	19016	19962	3095.39
Day 11	14319	12532	16672	14507.7	2076.44		20604	17598	13885	17362.3	3365.69
Day 14	14383	14958	15849	15063.3	738.654		18654	18626	19721	19000.3	624.27
Day 21	14129	15705	13504	14446	1134.23		18194	14830	15272	16098.7	1828.02

[truncated: 13 more sheets: Fig 7A-B, Fig 7C, Fig 8A-B, Fig 8C, Fig 9A-B, Fig 9 C, Fig 9 D, Fig 10, Fig S2, Fig S4A, Fig S4B, Fig S5, Fig S6]
